# Supplementary material for: Microbiological Evaluation of the Disinfecting Potential of UV-C and UV-C Plus Ozone Generating Robots
Source: Microorganisms. 2021 Jan 15;9(1):172. doi: 10.3390/microorganisms9010172 (PMC7830970; doi:10.3390/microorganisms9010172)
Supplement: Supplementary file 1 [file microorganisms-09-00172-s001.zip]

Archive with 3 entries (2 files):
- microorganisms-1027538-sl-proofreading/
- microorganisms-1027538-sl-proofreading/microorganisms-1027538-sl-proofreading - cc.docx
- microorganisms-1027538-sl-proofreading/Supplementary File S1.mov
